# Supplementary material for: Impact of Green Extraction Methods for Algae and Aquatic Plants on Amino Acid Composition and Taste Detection Using Electronic Tongue Analysis
Source: Foods. 2026 Jan 14;15(2):305. doi: 10.3390/foods15020305 (PMC12840424; doi:10.3390/foods15020305)
Supplement: Supplementary file 1 [file foods-15-00305-s001.zip]

Archive with 1 entries (1 files):
- foods-4042714-supplementary.pdf
